# Supplementary material for: Metal (Cu/Fe/Mn)-Doped Silicon/Graphite Composite as a Cost-Effective Anode for Li-Ion Batteries
Source: Nanomaterials (Basel). 2022 Aug 30;12(17):3004. doi: 10.3390/nano12173004 (PMC9458242; doi:10.3390/nano12173004)
Supplement: Supplementary file 1 [file nanomaterials-12-03004-s001.zip]

Archive with 1 entries (1 files):
- nanomaterials-1846405-supplementary.pdf
